# Supplementary material for: Mucin Expression Profiles in Ulcerative Colitis: New Insights on the Histological Mucosal Healing
Source: Int J Mol Sci. 2024 Feb 3;25(3):1858. doi: 10.3390/ijms25031858 (PMC10855303; doi:10.3390/ijms25031858)
Supplement: Supplementary file 1 [file ijms-25-01858-s001.zip]

Archive with 1 entries (1 files):
- ijms-2842599-supplementary.pdf
